# Supplementary material for: Construction of Glucose-6-Phosphate Dehydrogenase Overexpression Strain of Schizochytrium sp. H016 to Improve Docosahexaenoic Acid Production
Source: Mar Drugs. 2022 Dec 26;21(1):17. doi: 10.3390/md21010017 (PMC9866257; doi:10.3390/md21010017)
Supplement: Supplementary file 1 [file marinedrugs-21-00017-s001.zip]

Archive with 1 entries (1 files):
- marinedrugs-2040227-supplementary.pdf
